# Supplementary material for: Effect of Cervical Manual Therapy on Sleep Quality: A Scoping Review of Randomized Controlled Trials
Source: Life (Basel). 2025 Oct 4;15(10):1557. doi: 10.3390/life15101557 (PMC12565680; doi:10.3390/life15101557)
Supplement: Supplementary file 1 [file life-15-01557-s001.zip]

Archive with 1 entries (1 files):
- life-3883757-supplementary.pdf
